# Supplementary material for: Comparison of the clinical value of MRI and plasma markers for cognitive impairment in patients aged ≥75 years: a retrospective study
Source: PeerJ. 2023 Jun 22;11:e15581. doi: 10.7717/peerj.15581 (PMC10290829; doi:10.7717/peerj.15581)
Supplement: Supplemental Information 1 [file peerj-11-15581-s001.xlsx]

## Sheet: Sheet1
NO.	NCI=1;CI=2	AT grouping（0=Aβ-tau-，1=Aβ-tau+，2=Aβ+tau-，3=Aβ+tau+）	age	gender(male=1;female=2)	hypertension history（0=no,1=yes）	SBP/mmHg	DBP/mmHg	diabetes history（0=no,1=yes）	heart diseasehistory（0=no,1=yes）	Tcho（3.1-5.7）mmol/l	TG（0.56-1.7）mmol/l	HDL（1.03-2.07）mmol/l	LDL（1.7-3.64）mmol/l	Aβ（＜110）pg/ml	1=Aβ-；2=Aβ+	tau-181（＜30）pg/ml	1=tau-；2-tau+	DWMH(Fazekas score)	PVWMH(Fazekas score)	TWMH(Fazekas score)	WMHs Volume，ml	a	b	LVBI=b/a	Central atrophy（LVBI＞4=0,3.6-4=1,3-3.5=2,＜3=3）	Cortical Atrophy of Frontal	Cortical Atrophy of Parietal	Cortical Atrophy of Temporal	Cortical Atrophy of Occipital	Cortical atrophy	Total atrophy	TWMH(Fazekas score)+Total atrophy
1	2	3	94	1	0	126	72	0	0	3.94	0.68	1.41	2.26	163.3	2	22.8	1	0	1	1	48.6546	36.7	126	3.43324	2	1	1	1	0	3	5	6
2	1	3	80	1	0	120	80	0	1	3.83	1.07	1.5	1.87	162	2	18.5	1	2	2	4	28.6151	16.9	104.6	6.18935	0	0	0	0	0	0	0	4
3	1	1	85	1	1	140	100	1	1	3.16	0.93	1.12	1.76	37.9	1	12.1	1	1	1	2	6.9475	31.2	120.4	3.85897	1	1	2	1	0	4	5	7
4	1	3	81	1	0	102	52	1	1	4.06	1.25	1.23	2.3	146.4	2	28.2	1	1	1	2	5.8	22.79	112.5	4.93638	0	0	1	0	0	1	1	3
5	1	1	80	1	0	132	64	0	0	3.58	0.52	1.12	2.11	43.9	1	14.6	1	1	1	2	8.4575	25.27	125.27	4.95726	0	0	0	0	0	0	0	2
6	2	2	88	1	1	180	110	1	0	3.65	2.66			69.9	1	51.8	2	3	3	6	79.7161	30.08	114.9	3.81981	1	2	2	1	1	6	7	13
7	2	4	84	2	0	130	60	0	0					162.5	2	47.1	2	3	3	6	62.4771	29.02	108.1	3.72502	1	1	0	1	0	2	3	9
8	1	1	83	2	1	130	85	1	1	2.94	1.13	0.99	1.59	76.4	1	19.8	1	1	1	2	8.096	28.61	112.2	3.92171	1	1	1	0	0	2	3	5
9	1	3	75	1	0	105	69	1	0	4.96	1.67	1.1	3.4	232.1	2	29.5	1	1	1	2	5.7938	32.83	127.8	3.89278	1	1	0	0	0	1	2	4
10	1	3	83	1	0	124	75	0	0	4.47	1.28	1.35	2.83	467.2	2	29.1	1	1	1	2	7.4075	17.1	114.9	6.7193	0	0	1	0	0	1	1	3
11	1	1	84	1	0	126	76	0	0	4.08	1.12	1.06	2.66	79.6	1	14	1	3	3	6	22.2676	19.24	108.6	5.64449	0	1	1	0	0	2	2	8
12	1	1	85	1	1	153	83	0	0	3.51	0.61	0.94	2.29	76.2	1	19.1	1	1	1	2	26.6583	36.05	124.1	3.44244	2	1	1	1	0	3	5	7
13	2	4	79	1	1	146	98	1	1	3.54				407.9	2	72.6	2	3	3	6	90.6573	37.92	126.3	3.3307	2	1	1	1	1	4	6	12
14	1	1	84	1	1	154	90	0	0	3.43	1.09	1.03	1.86	50.5	1	21.7	1	1	1	2	33.9566	26.54	129.7	4.88696	0	1	2	0	1	4	4	6
15	1	1	83	2	0	96	64	0	1					70.2	1	9.5	1	3	3	6	23.3279	20.42	110.7	5.42116	0	1	1	0	0	2	2	8
16	1	4	88	1	0	138	74	0	0	3.85	0.98	1.08	2.44	163	2	43.1	2	1	1	2	41.2487	34.41	125.7	3.65301	1	1	3	2	1	7	8	10
17	1	2	80	1	1	160	82	1	0	5.59	1.09	1.14	3.97	61.8	1	36	2	0	1	1	9.8601	20.43	120.4	5.89329	0	1	3	0	0	4	4	5
18	1	1	81	2	1	166	80	0	1	4.59	0.79	1.82	2.36	97.7	1	17.1	1	1	1	2	4.4422	25.05	110.7	4.41916	0	0	1	0	0	1	1	3
19	1	3	84	2	1	180	60	0	1	5.72	1.82	0.87	3.75	126.7	2	16.6	1	2	3	5	51.658	31.89	120.7	3.78489	1	0	1	0	0	1	2	7
20	2	4	87	2	1	160	80	0	0	4.27	0.86	1.42	2.13	372.5	2	44	2	3	3	6	58.6821	35.5	116.5	3.28169	2	3	1	2	1	7	9	15
21	1	3	81	2	0	130	68	0	0	6.39	1.87	1.34	3.8	175.5	2	24.3	1	2	2	4	4.5183	20.57	107.3	5.21633	0	1	1	0	0	2	2	6
22	1	1	82	1	1	150	70	1	0	4.09	2.41	0.85	2.16	10.7	1	20.1	1	1	1	2	20.3919	29.38	119.3	4.06059	0	2	3	1	0	6	6	8
23	2	1	81	1	1	140	40	1	0	3.73	2.61	0.62	2.22	34.9	1	8.6	1	3	3	6	49.9234	32.56	126.8	3.89435	1	1	2	1	0	4	5	11
24	1	2	80	2	1	200	101	0	1	4.9	1.36	1.39	2.72	99.6	1	30.3	2	1	1	2	30.4249	22.06	107.9	4.89121	0	1	1	0	0	2	2	4
25	1	4	81	1	0	152	84	0	0	3.2	0.52	1.65	0.99	213.8	2	53.2	2	1	1	2	9.0046	29.17	123.5	4.2338	0	1	1	1	0	3	3	5
26	1	1	87	1	1	116	62	0	0	2.77	0.83	0.83	1.7	96.9	1	28.8	1	1	1	2	18.4444	19.44	116.3	5.98251	0	0	1	0	0	1	1	3
27	1	1	82	2	1	152	80	0	0	3.34	0.91	1.06	1.99	43.1	1	24.9	1	1	1	2	3.8692	20.07	109	5.43099	0	2	2	0	0	4	4	6
28	1	1	86	1	1	161	72	0	0	5	0.94	1.52	3.13	23.3	1	9.8	1	1	1	2	9.7249	20.94	115.9	5.53486	0	0	2	0	1	3	3	5
29	1	4	82	2	0	130	72	0	0	3.55	0.55	1.78	1.26	117	2	30	2	3	3	6	9.7706	25.42	115.9	4.5594	0	1	2	0	0	3	3	9
30	1	1	89	2	1	152	77	1	0					77.4	1	19	1	2	2	4	34.0234	22.21	115	5.17785	0	0	1	0	0	1	1	5
31	1	1	84	2	0	117	75	0	0	4.99	0.88	1.12	3.1	94.4	1	12.9	1	2	2	4	11.19	15.33	102.8	6.70581	0	0	1	0	0	1	1	5
32	1	4	83	2	0	130	60	0	0	4.4	0.89	1.36	2.63	345.6	2	69.6	2	1	1	2	8.3519	17.2	110.3	6.41279	0	1	1	0	0	2	2	4
33	1	4	84	1	1	130	78	1	0	2.9	1.44	0.95	1.54	152.3	2	37.6	2	1	2	3	46.75	31.04	119.9	3.86276	1	1	2	0	1	4	5	8
34	2	1	86	1	1	161	72	0	0	5	0.94	1.52	3.13	23.3	1	9.8	1	2	2	4	11.6884	26.93	114.2	4.24062	0	2	3	3	1	9	9	13
35	1	1	81	2	1	147	81	0	1	5.56	2.27	1.11	3.1	68.3	1	12.9	1	1	1	2	30.2487	27.7	116.8	4.21661	0	1	2	1	0	4	4	6
36	2	4	87	1	1	179	79	0	1	3.97	0.94	1.13	2.03	281.1	2	48.5	2	3	3	6	34.3551	27.23	118.9	4.36651	0	2	1	3	1	7	7	13
37	1	2	82	2	1	200	100	0	0	3.49	0.56	1.67	1.42	74.4	1	35.1	2	1	1	2	17.8166	23.94	126.4	5.27987	0	2	2	0	0	4	4	6
38	1	1	85	1	1	158	79	0	0	3.19	1.97	0.92	1.86	12.8	1	9.5	1	3	3	6	68.0089	25.27	120.3	4.76059	0	1	1	0	0	2	2	8
39	1	4	80	2	1	180	100	1	1	4.75	0.88	1.64	2.65	131.3	2	38.9	2	3	3	6	16.0945	26.01	107.5	4.13303	0	1	3	1	1	6	6	12
40	1	1	80	1	1	150	80	1	1	4.65	1.59	1.23	2.93	87.2	1	27.6	1	1	1	2	5.3072	25.05	123	4.91018	0	1	2	0	0	3	3	5
41	1	1	81	1	1	158	75	0	0	3.3	1.4	0.64	2.13	83.8	1	21.4	1	3	3	6	62.9546	28.31	112.1	3.95973	1	0	0	1	0	1	2	8
42	2	1	86	1	1	130	80	0	0	3.6	1.12	1.28	1.88	93.3	1	17.8	1	1	1	2	14.2172	40.01	117.4	2.93427	3	1	3	2	1	7	10	12
43	2	4	90	1	1	205	108	0	0	5.37	0.94	1	3.5	183.7	2	37.4	2	1	1	2	107.985	25.05	104.7	4.17964	0	2	2	3	1	8	8	10
44	1	4	83	1	1	112	52	1	1	2.33	0.66	1.01	0.92	322.3	2	59.5	2	1	1	2	8.4463	24.36	110.3	4.52791	0	1	2	0	1	4	4	6
45	1	4	80	1	1	180	100	0	0	2.81	1.12	0.86	1.2	245.5	2	35.2	2	2	2	4	27.57	32.95	120.1	3.64492	1	1	2	1	1	5	6	10
46	1	4	82	1	1	150	90	0	0	3.64	1.05	0.84	2.39	276.2	2	32.8	2	1	1	2	64.324	30.66	115.5	3.76712	1	2	3	0	0	5	6	8
47	1	1	85	1	0	136	70	1	1	3.47	0.41	1.65	1.66	30.6	1	28.6	1	1	1	2	31.0981	33.32	114.3	3.43037	2	1	3	1	1	6	8	10
48	1	1	80	2	0	140	72	0	0	3.67	1.68	0.95	1.7	104	1	27.7	1	0	1	1	4.1026	15.7	107.3	6.83439	0	1	1	0	0	2	2	3
49	1	1	82	1	1	152	74	0	1	2.91	0.85	0.86	1.71	66.3	1	10.9	1	1	2	3	20.7363	27.27	112.3	4.11808	0	1	2	0	1	4	4	7
50	1	1	86	1	1	200	100	0	1	2.9	0.88	0.93	1.58	90.9	1	26.4	1	1	1	2	41.9218	25.09	116	4.62336	0	1	2	1	0	4	4	6
51	2	3	83	1	1	168	78	0	0					130.1	2	25.8	1	1	2	3	22.125	31.8	114	3.58491	1	3	3	2	1	9	10	13
52	1	1	84	1	0	140	75	0	0	3.48	1.16	1.02	2.09	72.2	1	18.4	1	1	2	3	1.1053	32.9	108	3.28267	2	2	2	1	0	5	7	10
53	1	2	83	1	1	190	90	0	0	3.45	1	0.78	2.23	73.3	1	38.5	2	1	1	2	13.485	23.29	107	4.59425	0	1	1	1	0	3	3	5
54	1	1	84	1	1	160	90	0	1	4.19	1.04	0.96	2.76	57.4	1	15.7	1	1	2	3	38.3263	38.53	121.5	3.15339	2	2	3	1	1	7	9	12
55	1	2	83	2	1	160	100	0	0	4.77	1.62	1.15	3.12	36.2	1	49.8	2	2	2	4	57.3846	20.94	105.8	5.05253	0	0	0	0	0	0	0	4
56	1	1	83	2	1	140	80	0	1	4.31	1.82	0.99	2.48	55.5	1	13.6	1	3	3	6	3.7037	16.45	106.2	6.45593	0	1	1	0	0	2	2	8
57	1	3	80	1	0	137	68	0	0	2.57	0.83	0.78	1.38	189.3	2	19.6	1	1	1	2	31.01	26.17	112.9	4.3141	0	1	1	1	0	3	3	5
58	2	1	84	2	1	195	124	1	0	3.41	1.26	0.63	1.81	83.9	1	19.8	1	3	3	6	79.3295	28.01	110.7	3.95216	1	2	2	1	1	6	7	13
59	1	3	82	2	1	142	69	0	0	4.03	1.68	1.45	2.34	142.7	2	21.7	1	2	2	4	20.2454	24.4	117.9	4.83197	0	0	0	0	0	0	0	4
60	1	3	90	1	0	96	60	0	0	2.43	0.51	1.24	0.99	120.4	2	25.6	1	1	1	2	14.5295	29.91	108	3.61083	1	0	1	1	0	2	3	5
61	1	4	80	1	0	126	71	0	0	3.04	0.93	1.12	1.63	130.1	2	38.2	2	3	3	6	19.2671	21.34	116.8	5.47329	0	1	1	1	1	4	4	10
62	1	3	83	2	1	118	62	0	0	3.61	1.05	1.7	1.53	123.7	2	25.6	1	1	1	2	10.7949	21.5	102.9	4.78605	0	1	1	0	0	2	2	4
63	1	2	86	1	0	148	68	1	0	4.54	1.35	0.81	3.17	93.4	1	31.4	2	2	2	4	35.8808	31.09	112.8	3.62818	1	2	2	1	0	5	6	10
64	2	4	86	1	1	160	60	0	0					310.4	2	80	2	3	3	6	56.7326	29.63	116.8	3.94195	1	2	1	3	0	6	7	13
65	2	1	81	2	0	123	78	0	1	6.38	2.69	0.98	4.45	78	1	13.3	1	3	3	6	20.9764	26.57	108.1	4.0685	0	1	1	2	1	5	5	11
66	2	1	82	2	1	130	80	0	0	3.6	1.12	1.28	1.88	93.3	1	17.8	1	3	3	6	56.4997	30.1	108.6	3.60797	1	1	0	1	1	3	4	10
67	1	1	85	1	1	138	70	0	1	4.14	1.15	1.28	2.47	43.4	1	11.6	1	1	1	2	22.4839	20.45	107.8	5.27139	0	2	3	0	0	5	5	7
68	1	1	85	2	1	150	89	0	0	6.82	1.92	1.14	4.85	89.4	1	23	1	1	1	2	3.1294	22.57	108.9	4.82499	0	0	1	0	0	1	1	3
69	1	1	80	2	1	130	80	0	1	3.76	0.98	1.12	2.27	57.5	1	27.6	1	1	1	2	36.4227	32	114.2	3.56875	1	1	0	0	0	1	2	4
70	1	1	80	2	0	128	72	0	0	4.11	0.61	1.54	2.24	105.7	1	18	1	3	3	6	9.0788	33.64	121.1	3.59988	1	1	1	0	0	2	3	9
71	1	4	81	2	1	188	76	1	0	4.14	2.11	0.94	2.47	122.3	2	31	2	1	1	2	4.9747	25.83	111.5	4.31669	0	1	2	0	1	4	4	6
72	1	1	93	1	1	180	100	0	0	3.84	0.62	1.22	2.11	92.4	1	18.6	1	1	1	2	43.1743	22.3	109.6	4.9148	0	1	2	1	1	5	5	7
73	1	4	82	2	0	122	66	0	0	4.01	1.05	1.51	2	277	2	45.8	2	3	3	6	10.0779	20.47	105.3	5.14411	0	0	1	1	0	2	2	8
74	1	1	82	1	1	150	101	1	0	4.79	2.96	0.72	2.81	99.1	1	23.2	1	1	1	2	15.8383	32.15	123	3.82582	1	1	1	1	1	4	5	7
75	2	3	78	2	1	210	80	0	1					119.8	2	19.5	1	3	3	6	30.8923	23.19	109.6	4.72618	0	1	1	1	0	3	3	9
76	1	4	83	1	1	140	73	0	1	3.58	1.53	0.98	2.1	265.5	2	38.7	2	1	1	2	42.5037	28.1	118	4.19929	0	1	1	1	1	4	4	6
77	1	1	81	2	1	122	73	0	0	4.35	0.56	1.54	2.72	98.6	1	16.8	1	1	1	2	4.0797	20.42	108.9	5.33301	0	1	1	0	0	2	2	4
78	1	3	81	1	1	171	88	1	0	3.82	0.8	0.93	2.49	483	2	13.3	1	1	2	3	100.29	37.81	114.9	3.03888	2	1	2	1	1	5	7	10
79	1	1	89	1	0	142	74	0	0	5.91	1.23	0.89	4.53	62.3	1	17.1	1	3	3	6	90.0158	33.81	114.9	3.3984	2	1	1	1	0	3	5	11
80	1	2	90	1	1	180	100	0	0	3.53	0.8	1.61	1.41	102	1	30.1	2	1	1	2	33.2432	22.57	98.53	4.36553	0	2	3	0	1	6	6	8
81	2	4	80	1	1	145	83	0	0	5.39	0.76	1.25	3.56	117.9	2	46.7	2	1	1	2	44.8319	39.41	119.7	3.0373	2	1	1	2	0	4	6	8
82	2	1	78	1	0	120	80	0	1	5.13	0.75	1.19	3.27	81.7	1	19.7	1	2	1	3	10.1535	25.42	119.3	4.69315	0	1	1	0	0	2	2	5
83	1	1	81	1	0	130	80	0	0	2.87	0.94	1.24	1.21	60.4	1	18.36	1	2	1	3	3.8043	24.36	110.8	4.54844	0	1	2	0	0	3	3	6
84	1	2	82	2	0	120	80	1	0	3.44	3.12	0.7	1.58	94.8	1	73.4	2	2	2	4	8.6996	26.92	116.3	4.32021	0	1	1	1	0	3	3	7
85	1	1	87	1	0	97	56	0	0	2.24	0.53	1.03	1.04	62.3	1	16.6	1	3	3	6	32.4002	27.3	123.7	4.53114	0	2	3	1	1	7	7	13
86	1	3	84	2	1	201	84	1	1	5.54	1.66	1.06	3.74	191.5	2	24.5	1	1	1	2	16.5291	26.67	117.4	4.40195	0	1	2	0	0	3	3	5
87	1	1	83	2	1	210	100	1	0	4.33	1.43	1.14	2.76	94.9	1	11	1	2	2	4	3.0755	23.7	108.6	4.58228	0	0	0	0	0	0	0	4
88	1	1	86	1	1	149	78	0	0	3.02	0.67	1.36	1.39	1.6	1	22	1	2	2	4	30.5828	29.92	118.6	3.9639	1	1	2	1	1	5	6	10
89	1	4	86	1	0	136	68	0	0	4.92	1.14	0.88	3.35	188.8	2	40	2	1	1	2	14.9984	15.8	121.5	7.68987	0	1	2	2	0	5	5	7
90	1	1	83	1	1	160	100	0	0	3.03	2.75	0.77	1.26	96.6	1	23.2	1	1	1	2	68.6867	35.63	127.9	3.58967	1	1	2	1	1	5	6	8
91	1	4	80	2	1	160	80	0	0	4.27	0.86	1.42	2.13	372.5	2	44	2	1	2	3	1.8346	22.06	115.6	5.24025	0	0	1	0	0	1	1	4
92	2	1	80	2	1	170	98	1	1	3.72	1.44	1.27	1.95	81.2	1	21.2	1	1	2	3	6.8596	17.95	108	6.01671	0	1	1	1	1	4	4	7
93	1	1	86	1	0	105	68	0	1	4.89	1.56	1.16	3.1	93.1	1	23.4	1	2	2	4	35.8369	24.3	117	4.81481	0	1	1	1	0	3	3	7
94	1	1	87	2	1	140	80	0	1	5.11	1.85	1.2	3.29	49.7	1	13.9	1	1	1	2	20.1751	23.46	110.7	4.71867	0	1	1	0	0	2	2	4
95	1	2	86	2	1	156	88	0	1	4.03	0.63	1.57	2.31	96.1	1	52.7	2	0	1	1	47.5918	30.6	118.2	3.86275	1	1	2	1	1	5	6	7
96	1	1	86	2	1	160	100	0	1	4.03	1.28	1.23	2.11	104.8	1	13.6	1	1	1	2	7.6275	24.3	114.4	4.70782	0	1	2	1	0	4	4	6
97	2	1	80	2	1	146	82	1	1					17.5	1	7.2	1	2	2	4	22.1485	25.09	112.7	4.49183	0	1	1	0	0	2	2	6
98	2	4	86	1	1	173	101	0	0	4.05	0.85			282.6	2	100	2	2	2	4	92.4617	37.77	129.4	3.426	2	2	2	3	0	7	9	13
99	1	1	81	1	1	164	90	0	0	4.02	1.22	1.23	2.24	13.7	1	14.9	1	2	1	3	17.7818	34.8	115.7	3.32471	2	0	0	0	0	0	2	5
100	2	1	84	1	1	154	90	0	0	3.43	1.09	1.03	1.86	50.5	1	21.7	1	3	3	6	80.9682	38	123.1	3.23947	2	1	0	3	0	4	6	12
101	2	1	78	1	0	130	80	0	0	2.87	0.94	1.24	1.21	60.4	1	18.36	1	2	2	4	16.0015	31.11	128.8	4.14015	0	0	1	1	0	2	2	6
102	1	1	84	2	1	180	100	0	0	7.41	4.5	1.05	5.1	24	1	12.3	1	3	3	6	101.254	26.56	108.5	4.08509	0	1	0	0	0	1	1	7
103	1	1	86	2	1	178	80	1	1	5.17	1.18	1	3.81	91.6	1	18.6	1	3	3	6	20.3136	32.19	112.4	3.49177	2	1	0	1	0	2	4	10
104	2	1	75	1	0	126	78	0	0	5.59	2.72	1.1	3.67	23.6	1	8.3	1	1	1	2	13.0663	42.27	126	2.98084	3	0	0	2	0	2	5	7
105	1	4	83	1	1	160	80	0	0	4.27	0.86	1.42	2.13	372.5	2	44	2	1	1	2	26.5518	30.28	116.3	3.84082	1	1	1	0	0	2	3	5
106	2		82	2	1	170	80	0	1					12.9	1			3	3	6	120.8	38.53	116.7	3.02881	2	1	2	3	1	7	9	15
107	2	3	85	1	1	145	82	1	0	1.89	0.99	0.6	0.82	139.6	2	27.6	1	2	2	4	48.5473	34.98	122.5	3.502	1	1	2	1	0	4	5	9
108	1	4	82	2	1	180	100	1	1	3.04	1.41	0.92	1.49	202	2	47.4	2	1	1	2	27.3161	25.48	118.7	4.65856	0	1	2	1	0	4	4	6
109	2	1	85	1	1	210	100	1	0	4.33	1.43	1.14	2.76	94.9	1	11	1	2	2	4	41.9983	38.14	121.1	3.17514	2	1	1	1	0	3	5	9
110	1	3	80	1	1	148	75	0	0	3.55	0.96	1.48	1.97	185.8	2	14.4	1	3	3	6	13.2687	26.93	121.9	4.52655	0	0	1	0	0	1	1	7
111	1	3	76	1	0	120	80	0	0	5.03	0.61	1.42	3.08	293.2	2	19	1	1	1	2	7.1718	24.33	121.1	4.97739	0	0	1	0	0	1	1	3
112	2	1	75	1	1	120	90	0	0					42.5	1	10.7	1	1	1	2	3.112	27.68	123	4.44364	0	1	1	1	0	3	3	5
113	1	3	80	1	1	160	72	1	0	3.27	1.01	0.88	1.86	128.1	2	19.6	1	2	2	4	45.6552	43.86	128.3	2.92522	3	1	1	1	1	4	7	11
114	2	1	80	2	1	160	100	0	1	4.74	0.73	1.99	2.03	63.5	1	13	1	2	2	4	19.5473	31.03	121.9	3.92846	1	0	0	0	0	0	1	5
115	1	3	80	2	1	168	91	0	0	3.55	1.01	1.43	1.69	262.4	2	21.9	1	1	1	2	42.929	30.81	115.4	3.74554	1	0	0	1	0	1	2	4
116	1	1	88	1	1	180	100	0	0	3.84	0.62	1.22	2.11	92.4	1	18.6	1	1	1	2	60.676	36.5	115.3	3.1589	2	1	3	2	0	6	8	10
117	1	3	84	1	1	180	100	0	0	4.05	0.72	1.38	2.47	151.2	2	19.9	1	2	2	4	23.7286	22.7	126	5.55066	0	1	1	0	0	2	2	6
118	1	1	82	1	0	142	92	0	0	3.99	1.18	0.95	2.66	45.6	1	8.9	1	1	1	2	4.9433	26.94	123.7	4.59169	0	1	1	1	0	3	3	5
119	1	3	80	2	1	140	70	0	0	6.3	1.31		1.7	123.7	2	15.1	1	3	3	6	16.1647	19.44	116.7	6.00309	0	1	1	0	0	2	2	8
120	1	3	82	2	0	140	80	0	0	3.79	1.01	1.08	2.19	124.1	2	22.5	1	1	1	2	45.6552	20.58	121.2	5.88921	0	1	1	0	0	2	2	4
121	1	3	88	2	1	193	93	0	0	6.53	1.62	1.77	4.25	167.2	2	22.5	1	1	1	2	45.456	31.41	110.7	3.52436	1	1	1	1	0	3	4	6
122	1	1	81	1	1	167	100	0	1	4.38	1.12	1.15	2.86	98.3	1	24.8	1	1	1	2	13.9937	37.39	126	3.36988	2	2	2	1	0	5	7	9
123	2	1	84	1	0	138	79	0	0	5.14	0.43	2.26	2.67	61.4	1	17.8	1	1	1	2	4.0301	32.21	119	3.6945	1	1	2	1	0	4	5	7
124	1	4	85	1	0	152	84	0	0	3.2	0.52	1.65	0.99	213.8	2	53.2	2	1	1	2	10.6871	23.29	118.6	5.09231	0	1	1	0	0	2	2	4
125	1	1	80	1	0	135	82	1	1					58.6	1	16.9	1	3	3	6	8.0594	18.3	115.5	6.31148	0	0	1	0	0	1	1	7
126	1	1	85	1	1	200	100	0	1					10.6	1	15.7	1	1	1	2	15.3523	29.16	116.7	4.00206	0	1	1	0	0	2	2	4
127	1	3	83	2	1	162	72	1	0	4.74	1.14	1.44	2.8	157.4	2	28.8	1	2	2	4	36.6583	26.93	123.4	4.58225	0	1	1	1	0	3	3	7
128	1	4	82	1	0	138	62	0	0	3.74	1.01	1.49	1.67	118.6	2	30.9	2	3	3	6	41.4727	41.21	127.2	3.08663	2	1	2	1	0	4	6	12
129	2	3	85	2	1	154	77	1	0	3.39	1.01	1.21	1.78	135.9	2	29.2	1	1	2	3	69.9636	27.23	115	4.22328	0	2	2	1	0	5	5	8
130	1	4	81	1	1	145	85	1	0	2.7	0.62	0.87	1.7	137.3	2	31.4	2	1	1	2	8.5888	36.94	108.6	2.9399	3	0	1	1	0	2	5	7
131	1	4	80	1	0	126	76	0	0	2.8	0.5	1.04	1.58	118.5	2	93.3	2	1	1	2	14.3628	32.61	119	3.64919	1	1	2	0	0	3	4	6
132	1	1	82	1	1	170	105	1	1	3.73	0.73	1.02	2.28	54.5	1	24.7	1	3	3	6	11.0953	24.7	113.7	4.60324	0	0	1	0	0	1	1	7
133	1	3	90	2	1	166	91	0	0					180.5	2	29.2	1	3	3	6	66.8272	34.31	124.1	3.61702	1	1	1	0	0	2	3	9
134	1	1	86	2	1	140	79	1	1	2.86	2.45	0.8	1.14	87.2	1	22.6	1	1	1	2	11.4907	26.71	120.3	4.50393	0	0	1	0	0	1	1	3
135	1	1	80	1	0	128	72	0	0	4.11	0.61	1.54	2.24	105.7	1	18	1	1	1	2	34.7187	25.45	113.7	4.46758	0	1	1	0	1	3	3	5
136	2	3	87	1	0	126	80	0	1	4.15	0.99	1.28	2.15	125.8	2	21.8	1	2	2	4	43.0618	28.53	118.2	4.14301	0	1	1	0	0	2	2	6
137	1	3	81	2	1	180	100	0	0	5.91	0.82	1.88	3.31	141.1	2	24.5	1	3	3	6	29.4783	34.4	119.7	3.47965	2	0	0	0	0	0	2	8
138	1	1	84	2	0	101	48	0	0	4.33		1.08		50.1	1	15.2	1	3	3	6	23.313	24.4	106.8	4.37705	0	1	2	1	1	5	5	11
139	2	1	82	1	1	180	90	1	0	4.27	1.26	1.13	2.7	57.4	1	21.1	1	2	2	4	22.8159	34.6	117.1	3.38439	2	1	1	1	0	3	5	9
140	1	1	81	1	1	120	68	1	1	7.59	2.66	1.15	5.16	10	1	21.2	1	1	2	3	1.8659	24.3	125.3	5.15638	0	0	1	0	0	1	1	4
141	1	4	76	1	0	111	80	0	0	5.29	0.97	1.01	3.93	297.6	2	40.8	2	1	1	2	1.3401	27.69	127.9	4.619	0	1	1	0	0	2	2	4
142	1	4	80	2	1	180	100	0	0	2.81	1.12	0.86	1.2	245.5	2	35.2	2	1	2	3	19.6273	29.4	113.3	3.85374	1	1	2	1	0	4	5	8
143	1	1	81	1	0	136	84	0	0	3.97	1.23	1.35	2.06	87.7	1	21.1	1	3	3	6	39.0492	35.15	121.9	3.46799	2	1	3	1	0	5	7	13
144	1	3	86	2	1	146	69	0	0	6	1.62	1.35	4.05	119.8	2	17.6	1	1	1	2	1.7175	22.11	100.4	4.54093	0	0	1	0	0	1	1	3
145	1	1	81	1	0	136	84	0	0	3.97	1.23	1.35	2.06	87.7	1	21.1	1	2	2	4	92.1837	42.25	127.9	3.02722	2	1	1	1	1	4	6	10
146	2	1	80	1	1	161	69	1	1	3.99	0.98	1	2.72	45.1	1	10.5	1	3	3	6	111.044	43.74	121.8	2.78464	3	1	1	1	1	4	7	13
147	1	4	87	1	1	160	80	1	0	4.99	2.1	1.2	3.02	236.5	2	67.9	2	1	1	2	19.0314	36.18	120.4	3.32781	2	1	1	1	0	3	5	7
148	1	1	81	2	1	168	100	0	1	5.41	0.85	0.81	4.14	29.3	1	21.3	1	1	2	3	7.6284	26.59	108.4	4.07672	0	0	1	0	1	2	2	5
149	1	1	86	2	1	111	72	0	0	4.19	0.74	1.07	2.82	72.8	1	15.6	1	2	2	4	41.893	34.47	114.8	3.33043	2	0	0	0	0	0	2	6
150	1	1	82	1	1	158	79	0	0	3.19	1.97	0.92	1.86	12.8	1	9.5	1	1	2	3	7.4769	31.44	121.3	3.85814	1	1	2	1	0	4	5	8
151	1	1	84	1	1	114	62	0	0	4.14	0.76	1.29	2.23	80.9	1	22.8	1	1	1	2	22.0268	26.16	117.6	4.49541	0	1	1	1	1	4	4	6
152	1	4	85	2	1	128	66	1	0	6.57	1.4	1.53	4.56	299.3	2	67.3	2	1	2	3	33.2963	25.08	122.9	4.90032	0	1	1	1	1	4	4	7
153	1	1	81	2	1	136	90	1	1	4.31	0.48	1.49	2.11	87.6	1	28.2	1	3	3	6	16.3093	25.79	113.2	4.3893	0	0	1	0	0	1	1	7
154	1	1	81	2	1	126	80	1	0					45.5	1	26.3	1	1	1	2	23.3279	24.37	112.5	4.61633	0	1	1	0	0	2	2	4
155	1	3	81	1	1	136	90	0	0	3.48	1.03	0.66	2.64	205.7	2	22.4	1	2	2	4	13.4325	24.68	120.4	4.87844	0	1	2	1	0	4	4	8
156	1	4	83	1	1	140	80	0	0					112.7	2	32.6	2	3	3	6	11.7745	36.26	118.9	3.2791	2	1	0	3	0	4	6	12
157	1	3	80	2	1	118	77	0	0	2.94	1.51	1.03	1.46	113.9	2	11.4	1	1	1	2	3.0103	18.99	112.1	5.90311	0	0	0	0	0	0	0	2
158	1	1	80	2	1	168	75	1	0	4.33	2.06	0.89	2.78	68.3	1	11.1	1	1	2	3	3.4482	19.94	112.7	5.65196	0	0	0	0	0	0	0	3
159	1	3	82	2	0	130	80	1	0	4.21	1.39	0.88	2.96	146.9	2	16.7	1	2	2	4	40.7743	25.8	117.4	4.55039	0	1	1	1	0	3	3	7
160	1	2	81	1	0	138	78	0	0	4.4	1.45	1.34	2.64	107.5	1	31.4	2	1	1	2	4.5065	32.6	120.4	3.69325	1	1	1	1	0	3	4	6
161	1	1	81	2	0	120	80	0	0	4.29	0.51	1.58	2.52	31.1	1	12.6	1	1	1	2	12.2253	30.28	119.3	3.93989	1	1	2	1	0	4	5	7
162	1	3	86	1	1	160	72	1	0	3.27	1.01	0.88	1.86	128.1	2	19.6	1	1	1	2	33.7627	33.65	123.5	3.67013	1	2	2	1	1	6	7	9
163	2	3	75	1	1	149	109	0	0					199.2	2	26.3	1	2	2	4	27.7328	32.24	119.7	3.71278	1	1	1	0	0	2	3	7
164	1	2	81	1	0	148	85	0	0	3.69	1.14	0.84	2.37	108.2	1	48.8	2	3	3	6	54.3727	45.25	135	2.98343	3	1	1	1	0	3	6	12
165	1	1	81	1	1	114	68	0	0	3.41	0.78	1.28	1.8	76.2	1	19.1	1	0	0	0	27.249	30.28	118.1	3.90026	1	1	2	1	1	5	6	6
166	2	1	83	1	0	110	60	0	0	2.54	0.69	0.87	1.32	83.6	1	14.2	1	1	1	2	10.0152	41.12	132	3.21012	2	1	1	1	0	3	5	7
167	2	4	81	1	1	202	82	0	0	4.76	1.47	1.05	2.98	306.4	2	44.1	2	2	2	4	55.1849	36.19	123.2	3.40426	2	2	3	2	1	8	10	14
168	2	1	81	1	1	187	92	0	1	3.28	1.37	0.94	1.89	14.9	1	16.7	1	2	2	4	61.3845	34.47	117.3	3.40296	2	1	0	2	0	3	5	9
169	2	3	83	2	1	136	76	0	0	2.52	0.8	0.99	1.19	120.8	2	14.3	1	2	2	4	47.83	30	119	3.96667	1	1	2	2	0	5	6	10
170	2	4	82	1	0	130	76	0	1	3.03	0.43	1.65	1.12	193.1	2	51.4	2	3	3	6	79.5779	36.84	131.9	3.58035	1	1	1	1	0	3	4	10
171	2	1	78	1	0	139	79	0	0					82.1	1	13.9	1	1	1	2	8.7589	33.3	124.8	3.74775	1	1	1	0	0	2	3	5
172	2	4	86	1	0	133	70	0	0	3.96	0.93	1.19	2.37	176	2	34.1	2	1	1	2	11.6884	31.24	117.7	3.76761	1	1	3	2	1	7	8	10
173	2	1	79	1	1	123	80	1	0	3.62	0.82	0.84	2.47	57.4	1	22.7	1	1	2	3	23.5279	41.9	119.7	2.8568	3	0	0	1	0	1	4	7
174	2	4	83	1	0	128	64	0	0	4.71	1.13	0.89	3.32	492	2	41.6	2	1	1	2	10.8887	31.79	119.3	3.75275	1	1	2	1	0	4	5	7
175	2	1	81	2	1	190	90	1	0	5.4	1.17	1.34	3.29	46.2	1	15.2	1	1	2	3	23.8721	33.77	122.5	3.62748	1	2	3	1	0	6	7	10
176	2	1	77	1	0	131	75	0	0	5.44	1.03	1.21	3.49	43	1	28	1	1	1	2	16.5993	22.93	118.9	5.18535	0	1	2	1	0	4	4	6
177	2		80	1	1	140	80	1	0									3	3	6	44.4436	35.15	115.9	3.2973	2	1	1	1	1	4	6	12
178	2	1	78	2	1	142	76	1	0	3.26	1.15	0.95	1.95	109.5	1	22.2	1	2	2	4	26.0724	26.53	121.6	4.58349	0	0	1	1	0	2	2	6
179	2	1	83	1	1	153	75	0	0	3.32	0.73	0.91	1.89	69.8	1	20.6	1	1	1	2	7.8299	39.26	124.1	3.16098	2	3	3	1	1	8	10	12
180	2		96	1	1	140	93	0	0	3.98	0.56	1.34	2.3					2	2	4	12.2588	35.15	120	3.41394	2	0	0	1	1	2	4	8
181	2	1	80	2	0	132	74	0	0	6.43	0.92	1.66	4.24	56.2	1	12.6	1	1	1	2	9.4958	20.94	115.2	5.50143	0	1	1	1	0	3	3	5
182	2	1	78	1	1	140	92	1	0	5.85	2.71	1.1	3.8	94	1	15	1	1	2	3	8.4656	28.42	117.4	4.13089	0	1	1	1	0	3	3	6
183	2	1	81	1	0	130	80	0	0	3.11	0.86	1.13	1.73	54.9	1	13.5	1	0	2	2	11.4804	30.29	115.5	3.81314	1	1	1	1	0	3	4	6
184	2	4	81	1	1	152	86	0	0	5.15	1.02	0.97	3.68	189.3	2	50.5	2	1	1	2	33.8738	43.63	116.71	2.67499	3	1	1	1	0	3	6	8
